# Supplementary material for: Sulfide Oxidation to Sulfone Using Sodium Chlorite and Hydrochloric Acid in Organic Solvents
Source: Molecules. 2025 Apr 25;30(9):1912. doi: 10.3390/molecules30091912 (PMC12073263; doi:10.3390/molecules30091912)
Supplement: Supplementary file 1 [file molecules-30-01912-s001.zip]

Archive with 1 entries (1 files):
- molecules-3530842-supplementary.pdf
